# Supplementary material for: Cannibalism in the Brown Marmorated Stink Bug Halyomorpha halys (Stål)
Source: Insects. 2020 Sep 19;11(9):643. doi: 10.3390/insects11090643 (PMC7563328; doi:10.3390/insects11090643)
Supplement: Supplementary file 1 [file insects-11-00643-s001.zip]

Archive with 1 entries (1 files):
- insects-909486-supplementary.m4v
